# Supplementary material for: N-Doped Graphene as an Efficient Metal-Free Electrocatalyst for Indirect Nitrate Reduction Reaction
Source: Nanomaterials (Basel). 2021 Sep 17;11(9):2418. doi: 10.3390/nano11092418 (PMC8470669; doi:10.3390/nano11092418)
Supplement: Supplementary file 1 [file nanomaterials-11-02418-s001.zip]

Archive with 1 entries (1 files):
- nanomaterials-1363257-supplementary.pdf
